# Supplementary material for: In Situ Thrust Measurement of Fish During Locomotion; Test Case: Sharks
Source: Ecol Evol. 2025 Jun 27;15(7):e71660. doi: 10.1002/ece3.71660 (PMC12203120; doi:10.1002/ece3.71660)
Supplement: Supplementary file 1 — Appendix S1. [file ECE3-15-e71660-s001.zip]

Archive with 3 entries (3 files):
- appendix_a1_pca_analysis_shark_locomotion.docx
- PCA Data Sharks.xlsx
- Shark Thrust Cumulative Data_1224.xlsx
