# Supplementary material for: In Situ Thrust Measurement of Fish During Locomotion; Test Case: Sharks
Source: Ecol Evol. 2025 Jun 27;15(7):e71660. doi: 10.1002/ece3.71660 (PMC12203120; doi:10.1002/ece3.71660)
Supplement: Supplementary file 1 — Appendix S1. [file ECE3-15-e71660-s001.zip › PCA Data Sharks.xlsx]

## Sheet: Sheet1
	TailSA	Length	TailHeight	AspectRatio	ScaledThrust	CLAR
Sawfish	0.052436	3.2	0.362125	2.50084	0.687506	2.04444
Zebra	0.13	2.32	0.33932	0.885676	5.00487	5.26923
Blacknose	0.021698	1.24	0.315439	4.58575	0.723432	1.98438
White	0.28731	4.7	0.616019	1.3208	1.07505	1.26389
Bull	0.08904	2.5	0.550285	3.40087	0.510692	2.22973
Nurse	0.10547	2.57	0.326987	1.01375	4.31569	4.28125
Sand Tiger	0.06957	2.41	0.497168	3.55291	1.13796	2.66154
Tiger	0.033422	2	0.416667	5.19452	1.03231	2.06329
Sandbar	0.060346	2.02	0.455639	3.44028	0.661745	2.38182
Whale	1.00845	7.62	2.36483	5.54555	0.424336	1.72549
Hammerhead	0.13882	3.08	0.683529	3.3656	0.800333	2.38889
Blacktip	0.03197	1.24	0.298893	2.79439	1.09938	1.84615
Zebra	0.13	1.24	0.33932	0.885676	8.94	5.26923
