# Supplementary material for: In Situ Thrust Measurement of Fish During Locomotion; Test Case: Sharks
Source: Ecol Evol. 2025 Jun 27;15(7):e71660. doi: 10.1002/ece3.71660 (PMC12203120; doi:10.1002/ece3.71660)
Supplement: Supplementary file 1 — Appendix S1. [file ECE3-15-e71660-s001.zip › Shark Thrust Cumulative Data_1224.xlsx]

## Sheet: Sheet1
Aquarium Figures	Length (m)	Weight (kg)
Sand tiger	2.41	89.26 or 81.76
Blacknose	1.24	10.54
Zebra Shark	232	71.5
Nurse Shark	2.57	105.91
Sand bar	2.07	70
	1.97	47.3
Avg	2.02	58.65
Sawfish	3.2	142.5
Blacktip	1.35	12.61
Shark	Length	Weight	Swim Mode	Family	Average Velo	Body Lengths per second
Sandbar	2.02	58.65	Carangiform	Carcharhinidae	1.05023	0.519918	0.956924	0.473725
Sandbar	2.02	58.65	Carangiform	Carcharhinidae	0.999703	0.494902
Sandbar	2.02	58.65	Carangiform	Carcharhinidae	0.923315	0.457087
Sandbar	2.02	58.65	Carangiform	Carcharhinidae	0.980605	0.485448
Sandbar	2.02	58.65	Carangiform	Carcharhinidae	0.919497	0.455196
Sandbar	2.02	58.65	Carangiform	Carcharhinidae	0.926703	0.458764
Sandbar	2.02	58.65	Carangiform	Carcharhinidae	0.898411	0.444758
Blacktip	1.24	12.61	Carangiform	Carcharhinidae	0.797136	0.642852	0.958899	0.773306
Blacktip	1.24	12.61	Carangiform	Carcharhinidae	0.911679	0.735225
Blacktip	1.24	12.61	Carangiform	Carcharhinidae	0.912306	0.735731
Blacktip	1.24	12.61	Carangiform	Carcharhinidae	0.812937	0.655594
Blacktip	1.24	12.61	Carangiform	Carcharhinidae	1.09591	0.883796
Blacktip	1.24	12.61	Carangiform	Carcharhinidae	0.943594	0.760963
Blacktip	1.24	12.61	Carangiform	Carcharhinidae	0.903701	0.728791
Blacktip	1.24	12.61	Carangiform	Carcharhinidae	0.866129	0.698491
Blacktip	1.24	12.61	Carangiform	Carcharhinidae	0.876678	0.706999
Blacktip	1.24	12.61	Carangiform	Carcharhinidae	1.46893	1.18462
Blacknose	1.24	10.54	Carangiform	Carcharhinidae	0.592402	0.477743	0.592402	0.477743
Sand Tiger	2.41	89.26	Carangiform	Odontaspididae	0.770256	0.319608	0.542878	0.22526
Sand Tiger	2.41	89.26	Carangiform	Odontaspididae	0.351347	0.145787
Sand Tiger	2.41	89.26	Carangiform	Odontaspididae	0.50703	0.210386
Nurse	2.57	105.91	Sub-Carangiform	Ginglymostomatidae	0.743331	0.289234	1.0554	0.41066
Nurse	2.57	105.91	Sub-Carangiform	Ginglymostomatidae	1.14062	0.443821
Nurse	2.57	105.91	Sub-Carangiform	Ginglymostomatidae	1.28224	0.498926
Zebra	2.32	71.5	Sub-Carangiform	Stegostomatidae	0.867327	0.373848	0.867327	0.373848
Sawfish	3.2	142.5	Carangiform	Pristidae	1.13171	0.35366	1.13171	0.35366
Hammerhead	3.08	324.972	Carangiform	Sphyrnidae	1.38234	0.44881	0.480732	0.480732
Hammerhead	3.08	324.972	Carangiform	Sphyrnidae	1.67249	0.543017
Hammerhead	3.08	324.972	Carangiform	Sphyrnidae	1.38714	0.45037
Tiger	2	78	Carangiform	Galeocerdidae	0.828288	0.414144	0.703993	0.351997
Tiger	2	78	Carangiform	Galeocerdidae	0.625856	0.312928
Tiger	2	78	Carangiform	Galeocerdidae	0.657835	0.328918
Whale	7.62	18688	Carangiform	Rhincodontidae	1.24239	0.163044	1.24239	0.24399
White	4.7	1346	Thunniform	Lamnidae	1.44782	0.308046	1.33698	0.284463
White	4.7	1346	Thunniform	Lamnidae	1.22614	0.26088
Bull	2.5	335.718	Carangiform	Carcharhinidae	0.845177	0.338071	0.84651	0.338604
Bull	2.5	335.718	Carangiform	Carcharhinidae	0.837983	0.335193
Bull	2.5	335.718	Carangiform	Carcharhinidae	0.856369	0.342548
Scalloped (Juvenile)	0.56	2.5	Sub-Carangiform	Sphyrnidae	0.334168	0.596729	0.596729	0.596729
Shark	Length	Weight	Frequency	Tail Speed(Translational)	Tail Speed (Angular)
Sandbar	2.02	58.65	0.64935	0.771985	0.764342
Sandbar	2.02	58.65	0.625	0.722792	0.715635
Sandbar	2.02	58.65	0.515464	0.496984	0.492063
Sandbar	2.02	58.65	0.574713	0.552687	0.547215
Sandbar	2.02	58.65	0.518135	0.541393	0.536033
Sandbar	2.02	58.65	0.416667	0.564225	0.558639
Sandbar	2.02	58.65	0.625	0.784174	0.77641
Blacktip	1.24	12.61	0.675676	0.694082	1.11949
Blacktip	1.24	12.61	0.934579	0.883067	1.4243
Blacktip	1.24	12.61	0.961538	0.771914	1.24502
Blacktip	1.24	12.61	1.07527	0.733261	1.18268
Blacktip	1.24	12.61	0.970874	0.888291	1.43273
Blacktip	1.24	12.61	1.25	0.360591	0.581598
Blacktip	1.24	12.61	1.25	0.758708	1.22372
Blacktip	1.24	12.61	1.07527	0.571352	0.921536
Blacktip	1.24	12.61	1	0.544797	0.878705
Blacktip	1.24	12.61	1.75439	1.47006	2.37107
Blacknose	1.24	10.54	1.05263	0.481999	0.777418
Sand Tiger	2.41	89.26	0.421941	0.548509	0.455194
Sand Tiger	2.41	89.26	0.337838	0.286205	0.237515
Sand Tiger	2.41	89.26	0.437	0.364483	0.302476
Nurse	2.57	105.91	0.328947	0.972817	0.757056
Nurse	2.57	105.91	0.454545	1.12691	0.876975
Nurse	2.57	105.91	0.507614	1.27362	0.991145
Zebra	232	71.5	0.543478	1.15329	0.00994214
Sawfish	3.2	142.5	0.46729	0.974258	0.608911
Hammerhead	3.08	324.972	0.416667	0.374111	0.242929
Hammerhead	3.08	324.972	0.546448	0.7233	0.469675
Hammerhead	3.08	324.972	0.480769	0.612647	0.397823
Tiger	2	78	0.31348	0.809385	0.809385
Tiger	2	78	0.393701	0.444343	0.444343
Tiger	2	78	0.277778	0.597046	0.597046
Whale	7.62	18688	0.2079	2.28658	0.600152
White	4.7	1346	0.409836	1.99368	0.848373
White	4.7	1346	0.4	1.10608	0.470672
Bull	2.5	335.718	0.555556	1.25257	1.00206
Bull	2.5	335.718	0.534759	0.831079	0.664864
Bull	2.5	335.718	0.373134	0.641571	0.513257
Scalloped (Juvenile)	0.56	2.5	1.16279	0.250734	0.895479
											No Frequency	No Frequency
Shark	Family	Swim Mode	Thrust	Drag Force	Drag Coefficient		Scaled Thrust	Avg	Scaled w/ Velo	Scaled w/ body lengtsh per second	Scaled w/ v^2	Scaled w/ bl/s^2
Sandbar	Carcharhinidae	Carangiform	23.8692	23.8692	0.526893		0.626746	0.62883	0.596768	1.20547	0	0	0.596768
Sandbar	Carcharhinidae	Carangiform	19.1348	19.1348	0.403826		0.522006		0.522161	1.05476	0	0	0.522161
Sandbar	Carcharhinidae	Carangiform	12.6082	12.6082	0.319408		0.417049		0.451686	0.912406	0	0	0.451686
Sandbar	Carcharhinidae	Carangiform	18.5467	18.5467	0.437899		0.550233		0.561116	1.13345	0	0	0.561116
Sandbar	Carcharhinidae	Carangiform	13.37	13.37	0.353429		0.439968		0.478487	0.966545	0	0	0.478487
Sandbar	Carcharhinidae	Carangiform	23.3909	23.3909	0.579141		0.957171		1.03288	2.08641	0	0	1.03288
Sandbar	Carcharhinidae	Carangiform	32.5741	32.5741	4.75613		0.888637		0.989122	1.99803	0	0	0.989122
Blacktip	Carcharhinidae	Carangiform	14.9928	14.9928	1.97236		1.75966	0.975838	2.20748	2.73727	0	0	2.20748
Blacktip	Carcharhinidae	Carangiform	20.4995	20.4995	1.99657		1.73945		1.90796	2.36587	0	0	1.90796
Blacktip	Carcharhinidae	Carangiform	16.1343	16.1343	1.84653		1.33066		1.45857	1.80862	0	0	1.45857
Blacktip	Carcharhinidae	Carangiform	12.7381	12.7381	2.51558		0.939446		1.15562	1.43297	0	0	1.15562
Blacktip	Carcharhinidae	Carangiform	13.3089	13.3089	1.17607		1.08708		0.991949	1.23002	0	0	0.991949
Blacktip	Carcharhinidae	Carangiform	3.03311	3.03311	0.334351		0.192426		0.203928	0.252871	0	0	0.203928
Blacktip	Carcharhinidae	Carangiform	8.05195	8.05195	0.938047		0.51083		0.565264	0.700927	0	0	0.565264
Blacktip	Carcharhinidae	Carangiform	8.4187	8.4187	0.945544		0.620887		0.716853	0.888898	0	0	0.716853
Blacktip	Carcharhinidae	Carangiform	7.59254	7.59254	0.82634		0.602105		0.686802	0.851635	0	0	0.686802
Blacktip	Carcharhinidae	Carangiform	726.617	726.617	2.35022							0	22.3597
Blacknose	Carcharhinidae	Carangiform	63.9281	63.9281	1.32034		5.76202	5.76202	9.72655	12.0609	0	0	9.72655
Sand Tiger	Odontaspididae	Carangiform	62.0936	62.0936	0.723042		1.64869	0.711095	2.14044	5.15846	0	0	2.14044
Sand Tiger	Odontaspididae	Carangiform	10.9618	10.9618	0.956741		0.363512		1.03462	2.49344	0	0	1.03462
Sand Tiger	Odontaspididae	Carangiform	4.72323	4.72323	0.172512		0.121088		0.238818	0.575552	0	0	0.238818
Nurse	Ginglymostomatidae	Sub-Carangiform	75.0213	75.0213	3.28946		2.15338	4.65682	2.89694	7.44513	0	0	2.89694
Nurse	Ginglymostomatidae	Sub-Carangiform	236.117	236.117	5.91232		4.9047		4.30003	11.0511	0	0	4.30003
Nurse	Ginglymostomatidae	Sub-Carangiform	371.619	371.619	4.82878		6.91238		5.39086	13.8545	0	0	5.39086
Zebra	Stegostomatidae	Sub-Carangiform	194.223	194.223	4.42798		4.99819	4.99819	5.76274	13.3696	0	0	5.76274
Sawfish	Pristidae	Carangiform	542.184	542.184	2.72822		8.14227	8.14227	7.19466	23.0229	0	0	7.19466
Hammerhead	Sphyrnidae	Carangiform	185.031	185.031	1.24191		1.3665	1.19523	0.988544	3.04472	0	0	0.988544
Hammerhead	Sphyrnidae	Carangiform	158.5	158.5	0.347936		0.892556		0.533668	1.6437	0	0	0.533668
Hammerhead	Sphyrnidae	Carangiform	207.268	207.268	0.790638		1.32663		0.956377	2.94564	0	0	0.956377
Tiger	Carcharhinidae	Carangiform	18.4494	18.4494	2.34129		0.754533	0.72489	0.910954	1.82191	0	0	0.910954
Tiger	Carcharhinidae	Carangiform	10.7397	10.7397	0.226451		0.34973		0.558802	1.1176	0	0	0.558802
Tiger	Carcharhinidae	Carangiform	23.1921	23.1921	0.752779		1.07041		1.62717	3.25433	0	0	1.62717
Whale	Rhincodontidae	Carangiform	2048.27	2048.27	777.171		0.527193	0.527193	0.424336	3.23344	0	0	0.424336
White	Lamnidae	Thunniform	862.739	862.739	25.1172		1.56396	1.43789	1.08022	5.07702	0	0	1.08022
White	Lamnidae	Thunniform	706.286	706.286	10.2761		1.31182		1.06988	5.02846	0	0	1.06988
Bull	Carcharhinidae	Carangiform	139.006	139.006	67.356		0.745299	0.431508	0.881826	2.20456	0	0	0.881826
Bull	Carcharhinidae	Carangiform	62.4177	62.4177	1.96199		0.347675		0.414896	1.03724	0	0	0.414896
Bull	Carcharhinidae	Carangiform	25.2477	25.2477	1.04584		0.20155		0.235354	0.588384	0	0	0.235354
Scalloped (Juevnile)	Sphyrnidae	Sub-Carangiform	1.64863	1.64863	22.8967		0.567127	0.567127	1.69713	0.950394	0	0	1.69713
ZebraWild	301.409	8.94302
			Scaled thrust	Velocity	BL/S
			0.661745	0.956924	0.473725
			1.09938	0.958899	0.773306
			0.723432	0.592402	0.477743
			1.13796	0.542878	0.22526
			4.19594	1.0554	0.41066
			5.76274	0.867327	0.373848
			7.19466	1.13171	0.35366
			0.800333	0.480732	0.480732
			1.03231	0.703993	0.351997
			0.424336	1.30545	0.24399
			1.07505	1.33698	0.284463
			0.510692	0.84651	0.338604
			1.69713	0.596729	0.596729
